# Supplementary material for: In Vivo Bioassay of the Repellent Activity of Caraway Essential Oil against Green Peach Aphid
Source: Insects. 2023 Nov 14;14(11):876. doi: 10.3390/insects14110876 (PMC10672326; doi:10.3390/insects14110876)
Supplement: Supplementary file 1 [file insects-14-00876-s001.zip]

Archive with 1 entries (1 files):
- insects-2680191-supplementary.pdf
